# Supplementary material for: Characterization of Neonicotinoid Metabolites by Cytochrome P450-Mediated Metabolism in Poultry
Source: Toxics. 2024 Aug 21;12(8):618. doi: 10.3390/toxics12080618 (PMC11359332; doi:10.3390/toxics12080618)
Supplement: Supplementary file 1 [file toxics-12-00618-s001.zip]

Archive with 1 entries (1 files):
- toxics-3115955-supplementary.pdf
